# Supplementary material for: ﻿Taxonomic studies on the genus Hydrocotyle (Apiales) from China: The distribution and morphology of H.chiangdaoensis, with H.calcicola reduced to a synonym
Source: PhytoKeys. 2025 Apr 30;255:247–60. doi: 10.3897/phytokeys.255.149589 (PMC12059575; doi:10.3897/phytokeys.255.149589)
Supplement: XML Treatment for Hydrocotyle chiangdaoensis [file phytokeys.255.149589-treatment1.xml]

<!DOCTYPE tp:taxon-treatment
  PUBLIC "-//TaxonX//DTD Taxonomic Treatment Publishing DTD v0 20100105//EN" "tax-treatment-NSO.dtd">
<tp:taxon-treatment xmlns:tp="http://www.plazi.org/taxpub"><tp:treatment-meta><kwd-group><label>Taxon classification</label><kwd>
                <named-content content-type="kingdom">Plantae</named-content>
              </kwd><kwd>
                <named-content content-type="order">Apiales</named-content>
              </kwd><kwd>
                <named-content content-type="family">Araliaceae</named-content>
              </kwd></kwd-group><mixed-citation publication-type="journal"><person-group><name><surname>Wen</surname><given-names>Jun</given-names></name><name><surname>Zhu</surname><given-names>Jun-Wen</given-names></name><name><surname>Zhu</surname><given-names>Ren-Bin</given-names></name><name><surname>Song</surname><given-names>Chun-Feng</given-names></name></person-group><article-title>﻿Taxonomic studies on the genus <italic><tp:taxon-name><tp:taxon-name-part taxon-name-part-type="genus" reg="Hydrocotyle">Hydrocotyle</tp:taxon-name-part></tp:taxon-name></italic> (<tp:taxon-name><tp:taxon-name-part taxon-name-part-type="order">Apiales</tp:taxon-name-part></tp:taxon-name>) from China: The distribution and morphology of <italic><tp:taxon-name><tp:taxon-name-part taxon-name-part-type="genus" reg="Hydrocotyle">H.</tp:taxon-name-part><tp:taxon-name-part taxon-name-part-type="species" reg="chiangdaoensis">chiangdaoensis</tp:taxon-name-part></tp:taxon-name></italic>, with <italic><tp:taxon-name><tp:taxon-name-part taxon-name-part-type="genus" reg="Hydrocotyle">H.</tp:taxon-name-part><tp:taxon-name-part taxon-name-part-type="species" reg="calcicola">calcicola</tp:taxon-name-part></tp:taxon-name></italic> reduced to a synonym</article-title><source>PhytoKeys</source><day>30</day><month>04</month><year>2025</year><volume>255</volume><fpage>247</fpage><lpage>260</lpage><pub-id pub-id-type="doi">10.3897/phytokeys.255.149589</pub-id></mixed-citation></tp:treatment-meta><tp:nomenclature><label>﻿</label><tp:taxon-name>
              <object-id xmlns:xlink="http://www.w3.org/1999/xlink" content-type="arpha" xlink:type="simple">E5FA26BE-BE53-55D9-8FCA-E412C44014EC</object-id>
              <tp:taxon-name-part taxon-name-part-type="genus" reg="Hydrocotyle">Hydrocotyle</tp:taxon-name-part>
              <tp:taxon-name-part taxon-name-part-type="species" reg="chiangdaoensis">chiangdaoensis</tp:taxon-name-part>
            </tp:taxon-name><tp:taxon-authority>Murata, Acta Phytotax. Geobot. 25: 97. 1973.</tp:taxon-authority><tp:nomenclature-citation-list><tp:nomenclature-citation><tp:taxon-name>
                  <tp:taxon-name-part taxon-name-part-type="genus" reg="Hydrocotyle"/>
                  <tp:taxon-name-part taxon-name-part-type="species" reg="calcicola"/>
                </tp:taxon-name><comment>= <tp:taxon-name><tp:taxon-name-part taxon-name-part-type="genus" reg="Hydrocotyle">Hydrocotyle</tp:taxon-name-part><tp:taxon-name-part taxon-name-part-type="species" reg="calcicola">calcicola</tp:taxon-name-part></tp:taxon-name> Y.H.Li, Guihaia 9: 25. 1989. = <tp:taxon-name><tp:taxon-name-part taxon-name-part-type="genus" reg="Hydrocotyle">Hydrocotyle</tp:taxon-name-part><tp:taxon-name-part taxon-name-part-type="species" reg="sibthorpioides">sibthorpioides</tp:taxon-name-part><tp:taxon-name-part taxon-name-part-type="infraspecific-rank">var.</tp:taxon-name-part><tp:taxon-name-part taxon-name-part-type="variety" reg="calcicola">calcicola</tp:taxon-name-part></tp:taxon-name> (Y.H.Li) S.L.Liou, Fl. Yunnanica 7: 363. 1997. Type: China. Yunnan, Jinghong City, Jinuo Mountain, 11 August 1975, <italic>G.D.Tao 13671</italic> (holotype: HITBC0037397; isotype: KUN0467704). </comment></tp:nomenclature-citation></tp:nomenclature-citation-list></tp:nomenclature><tp:treatment-sec sec-type="material" id="SECID0EICAG"><title>Type.</title><p>Thailand. Northern Chiang Mai, 26 September 1971, <italic>Murata G. et al.</italic> T-15040 (holotype: KYO00028951; isotype: KYO00028952, L0008361; TI00083127; AAU). Figs <xref ref-type="fig" rid="F1">1A</xref>, <xref ref-type="fig" rid="F2">2</xref>.</p></tp:treatment-sec><tp:treatment-sec sec-type="etymology" id="SECID0EYCAG"><title>Etymology.</title><p>This species is currently found only in limestone areas, so we have retained the Chinese name 石山天胡荽 [Pinyin: shí shān tiān hú suī] of <italic><tp:taxon-name><tp:taxon-name-part taxon-name-part-type="genus" reg="Hydrocotyle">Hydrocotyle</tp:taxon-name-part><tp:taxon-name-part taxon-name-part-type="species" reg="calcicola">calcicola</tp:taxon-name-part></tp:taxon-name></italic>.</p></tp:treatment-sec><tp:treatment-sec sec-type="description" id="SECID0EJDAG"><title>Description.</title><p>Herbs, 15–60 cm tall, glabrous. Stems erect or ascending, slender, branched, with ascending branches 2–20 cm long, rooting only at nodes of the basal stem and never elsewhere. Membranous leaves subrounded or cordate, gradually smaller above, palmately 5–9-lobed, lobes usually crenate at the margin, conspicuously covered with sparse spiny hairs above towards the veins, glabrous beneath, 0.5–4.5 cm long, 0.7–4 cm wide. Petiole 0.7–3.5 (5) cm long, glabrous. Stipules membranous flabellate-orbiculate, 1–5 mm wide, palmate-dissected or irregularly. Terminal umbels cymose, umbels 2–3, and usually solitary at the other nodes; slender peduncles not quite equaling, 0.5–10 mm long; umbel 2–5-flowered, sessile; bracts ovate-lanceolate, about 1 mm long; petals ovate-lanceolate, about 0.5 mm long, white, 4 or 5; membranous filaments equal to or slightly shorter than the petals; anthers ovate; style about 0.2 mm long. Mericarps broadly ovate or subcordate, 1–1.3 mm long, 0.8–1.2 mm wide, with papillose setae in the furrow or sometimes smooth on the outside, ribs conspicuously convex. The mericarps are not easy to separate when mature.</p></tp:treatment-sec><tp:treatment-sec sec-type="distribution" id="SECID0EODAG"><title>Distribution.</title><p>China (Yunnan: Jinghong, Lincang, Pu’er), Myanmar (Southern Shan State: Ywangan Township), and Thailand (Chiang Mai).</p></tp:treatment-sec><tp:treatment-sec sec-type="habitat" id="SECID0ETDAG"><title>Habitat.</title><p>The species grows on limestone at elevations of 1300–2175 m above sea level, always in dense evergreen forests, shady and moist places.</p></tp:treatment-sec><tp:treatment-sec sec-type="phenology" id="SECID0EYDAG"><title>Phenology.</title><p>Flowering and fruiting from July to November.</p></tp:treatment-sec><tp:treatment-sec sec-type="material" id="SECID0E4DAG"><title>Additional specimens examined.</title><p>China. <bold>Yunnan Province</bold> • Jinghong City, Jinuo Mountain, <named-content xmlns:xlink="http://www.w3.org/1999/xlink" content-type="dwc:verbatimCoordinates" xlink:type="simple"><named-content content-type="geo-json" specific-use="{&#34;type&#34;:&#34;Point&#34;,&#34;coordinates&#34;:[101.083333,21.983333]}" id="NCID0EIEAG" xlink:type="simple">21°59'N, 101°05'E</named-content></named-content>, alt. 1490 m, 11 August 1975, <italic>G.D.Tao 13671</italic> (HITBC081533, KUN0467704) • Lincang City, Yongde County, <named-content xmlns:xlink="http://www.w3.org/1999/xlink" content-type="dwc:verbatimCoordinates" xlink:type="simple"><named-content content-type="geo-json" specific-use="{&#34;type&#34;:&#34;Point&#34;,&#34;coordinates&#34;:[99.249444,24.157583]}" id="NCID0ESEAG" xlink:type="simple">24°09'27.3"N, 99°14'58"E</named-content></named-content>, alt. 1923 m, October 2015, <italic>LiYL1395</italic> (KUN1372015) • Pu’er City, Lancang County, 26 September 1993, <italic>Y.Y.Qian</italic> 3024 (HITBC0122528) • Pu’er City, Ning’er County, <named-content xmlns:xlink="http://www.w3.org/1999/xlink" content-type="dwc:verbatimCoordinates" xlink:type="simple"><named-content content-type="geo-json" specific-use="{&#34;type&#34;:&#34;Point&#34;,&#34;coordinates&#34;:[101.028694,23.070206]}" id="NCID0E5EAG" xlink:type="simple">23°04'12.74"N, 101°01'43.3"E</named-content></named-content>, alt. 1733–1840 m, 23 August 2023, <italic>WJ2361</italic> (NAS00714697–NAS00714702) • Pu’er City, Ning’er County, <named-content xmlns:xlink="http://www.w3.org/1999/xlink" content-type="dwc:verbatimCoordinates" xlink:type="simple"><named-content content-type="geo-json" specific-use="{&#34;type&#34;:&#34;Point&#34;,&#34;coordinates&#34;:[101.027139,23.072944]}" id="NCID0EIFAG" xlink:type="simple">23°04'22.6"N, 101°01'37.7"E</named-content></named-content>, alt. 1798 m, 28 September 2020, <italic>D.P.Ye 1994</italic> (HITBC0063922, PE02521420) • Pu’er City, Ximeng County to Lancang County, <named-content xmlns:xlink="http://www.w3.org/1999/xlink" content-type="dwc:verbatimCoordinates" xlink:type="simple"><named-content content-type="geo-json" specific-use="{&#34;type&#34;:&#34;Point&#34;,&#34;coordinates&#34;:[99.666667,22.750000]}" id="NCID0ESFAG" xlink:type="simple">22°45'N, 99°40'E</named-content></named-content>, alt. 1900 m, 24 October 1989, <italic>G.D.Tao et al.</italic> 39828 (HITBC0122527, KUN0462683).</p><p>Myanmar. <bold>Southern Shan State</bold> • Ywangan Township, <named-content xmlns:xlink="http://www.w3.org/1999/xlink" content-type="dwc:verbatimCoordinates" xlink:type="simple"><named-content content-type="geo-json" specific-use="{&#34;type&#34;:&#34;Point&#34;,&#34;coordinates&#34;:[96.517694,21.230611]}" id="NCID0EAGAG" xlink:type="simple">21°13'50.2"N, 96°31'03.7"E</named-content></named-content>, alt. 1372 m, 6 October 2017, <italic>Kim et al. MM-6405</italic> (HHU).</p><p>Thailand. <bold>Chiang Mai</bold> • Doi Chiang Dao, alt. 1300–1900 m, 27 September 1971, <italic>G. Murata et al. T-15147</italic> (K005513596, L.2583778, P03259185) • Doi Chiang Dao, alt. 1900–2175 m, 14 September 1967, T. <italic>Shimizu et al. T-10125</italic> (K005513595, L.2583136) • Doi Chiang Dao, alt. 2000 m, 16 July 1958, <italic>Th. Sørensen et al. 4172</italic> • Doi Chiang Dao, alt. ca. 1700 m, 3 November 1922, <italic>A.F.G. Kerr 6530</italic> (K005513556) • Doi Chiang Dao, 18 October 1926, <italic>no. 412</italic> (K005513592) • Doi Chiang Dao, alt. 1400–1800 m, 5 January 1966, <italic>M. Tagawa &amp; K. Iwatsuki T-4389</italic> (L.2583137) • Doi Chiang Dao, alt. 1975 m, 10 November 1995, <italic>J.F. Maxwell 95-1157</italic> (Topotype, L.4214318).</p></tp:treatment-sec><tp:treatment-sec sec-type="notes" id="SECID0EAHAG"><title>Note.</title><p><italic><tp:taxon-name><tp:taxon-name-part taxon-name-part-type="genus" reg="Hydrocotyle">Hydrocotyle</tp:taxon-name-part><tp:taxon-name-part taxon-name-part-type="species" reg="chiangdaoensis">chiangdaoensis</tp:taxon-name-part></tp:taxon-name></italic> has been recorded in China, Myanmar, and Thailand. This species is well characterized by its palmate-dissected or irregular stipules, cymose terminal umbels, and papillose-setulous fruits. This species is restricted to limestone areas. <italic><tp:taxon-name><tp:taxon-name-part taxon-name-part-type="genus" reg="Hydrocotyle">Hydrocotyle</tp:taxon-name-part><tp:taxon-name-part taxon-name-part-type="species" reg="chiangdaoensis">chiangdaoensis</tp:taxon-name-part></tp:taxon-name></italic> differs from <italic><tp:taxon-name><tp:taxon-name-part taxon-name-part-type="genus" reg="Hydrocotyle">H.</tp:taxon-name-part><tp:taxon-name-part taxon-name-part-type="species" reg="sibthorpioides">sibthorpioides</tp:taxon-name-part></tp:taxon-name></italic> typically by its roots only growing at nodes of the basal stem and never elsewhere, with terminal cymose umbels and papillose-setulous fruits.</p></tp:treatment-sec><tp:treatment-sec><!--Section generated to contain objects referenced in tp:taxon-treatment.--><fig id="F1" position="float" orientation="portrait"><object-id xmlns:xlink="http://www.w3.org/1999/xlink" content-type="doi" xlink:type="simple">10.3897/phytokeys.255.149589.figure1</object-id><object-id xmlns:xlink="http://www.w3.org/1999/xlink" content-type="arpha" xlink:type="simple">7367ABF5-23FE-56FA-BF5A-29F25C138060</object-id><label>Figure 1.</label><caption><p>Holotype sheets of <italic><tp:taxon-name><tp:taxon-name-part taxon-name-part-type="genus" reg="Hydrocotyle">Hydrocotyle</tp:taxon-name-part><tp:taxon-name-part taxon-name-part-type="species" reg="chiangdaoensis">chiangdaoensis</tp:taxon-name-part></tp:taxon-name></italic> (<bold>A</bold>) and <italic><tp:taxon-name><tp:taxon-name-part taxon-name-part-type="genus" reg="Hydrocotyle">H.</tp:taxon-name-part><tp:taxon-name-part taxon-name-part-type="species" reg="calcicola">calcicola</tp:taxon-name-part></tp:taxon-name></italic> (<bold>B</bold>). The arrows indicate the roots of the species.</p></caption><graphic xmlns:xlink="http://www.w3.org/1999/xlink" xlink:href="phytokeys-255-247_article-149589__-g001.jpg" position="float" orientation="portrait" xlink:type="simple" id="oo_1319915.jpg"><uri content-type="original_file" xlink:type="simple">https://binary.pensoft.net/fig/1319915</uri></graphic></fig><fig id="F2" position="float" orientation="portrait"><object-id xmlns:xlink="http://www.w3.org/1999/xlink" content-type="doi" xlink:type="simple">10.3897/phytokeys.255.149589.figure2</object-id><object-id xmlns:xlink="http://www.w3.org/1999/xlink" content-type="arpha" xlink:type="simple">EF1FE0D0-0B26-52E2-85CE-F9AA1E38BCCF</object-id><label>Figure 2.</label><caption><p>Isotype sheets of <italic><tp:taxon-name><tp:taxon-name-part taxon-name-part-type="genus" reg="Hydrocotyle">Hydrocotyle</tp:taxon-name-part><tp:taxon-name-part taxon-name-part-type="species" reg="chiangdaoensis">chiangdaoensis</tp:taxon-name-part></tp:taxon-name></italic>. The arrows indicate the roots of the species.</p></caption><graphic xmlns:xlink="http://www.w3.org/1999/xlink" xlink:href="phytokeys-255-247_article-149589__-g002.jpg" position="float" orientation="portrait" xlink:type="simple" id="oo_1319909.jpg"><uri content-type="original_file" xlink:type="simple">https://binary.pensoft.net/fig/1319909</uri></graphic></fig></tp:treatment-sec></tp:taxon-treatment>
